# Supplementary material for: Epigenome-wide association study of level and change in cognitive abilities from midlife through late life
Source: Clin Epigenetics. 2021 Apr 21;13:85. doi: 10.1186/s13148-021-01075-9 (PMC8061224; doi:10.1186/s13148-021-01075-9)
Supplement: Supplementary file 2 — Additional file 2. Suggestive epigenome-wide associations of DNA methylation and level and change in cognitive abilities. Suggestive (p < 10–5) associations from epigenome-wide analyses of DNA methylation and level and change in processing speed, verbal and spatial ability, episodic and working memory, and general cognitive ability, in the total sample, followed by results between and within twin pairs. [file 13148_2021_1075_MOESM2_ESM.xlsx]

## Sheet: a) Processing speed
Additional file 2: Suggestive associations from epigenome-wide association analyses of DNA methylation and level and change in cognitive abilities in the total sample, followed by associations between and within twin pairs
a) Processing speed
					Main EWAS analysis			Between-pair effect			Within-pair effect			Additional association
Trajectory feature	CpG	Gene	Chromosome	Positiona	Beta	SE	P-value	Beta	SE	P-value	Beta	SE	P-value
Intercept	cg00978910	C1orf9	1	172502140	1.44	0.32	9.84e-06	1.89	0.54	5.06e-04	0.45	0.35	1.94e-01	General cognition (intercept)
Intercept	cg07052737		2	26224428	1.62	0.32	5.67e-07	1.84	0.52	5.32e-04	1.00	0.32	1.82e-03	Processing speed (quadratic slope)
Intercept	cg17972094	KRCC1	2	88355304	1.57	0.34	4.51e-06	1.94	0.55	4.97e-04	1.02	0.33	2.36e-03
Intercept	cg15696821	NCRNA00164	2	133013489	1.41	0.31	5.60e-06	1.91	0.52	3.38e-04	0.54	0.33	1.01e-01	General cognition (intercept)
Intercept	cg21159778	DFNB31	9	117266918	-1.58	0.35	9.74e-06	-1.81	0.51	5.00e-04	-0.91	0.35	9.65e-03
Intercept	cg04767932	RPS13	11	17099299	1.78	0.36	1.32e-06	2.41	0.51	3.95e-06	0.58	0.35	9.20e-02	Processing speed (quadratic slope), general cognition (intercept)
Intercept	cg13411506	MCF2L	13	113649513	1.66	0.33	6.85e-07	1.77	0.53	1.02e-03	1.22	0.32	2.30e-04	Processing speed (quadratic slope)
Intercept	cg19687230	GRAMD2	15	72490380	-1.43	0.31	4.42e-06	-2.17	0.52	3.89e-05	-0.54	0.34	1.16e-01	General cognition (intercept)
Intercept	cg03974347	CRYM	16	21289922	-1.61	0.34	3.90e-06	-2.29	0.50	8.06e-06	-0.16	0.36	6.58e-01	Working memory (intercept), general cognition (intercept)
Intercept	cg25293806	TMEM190	19	55889387	-1.59	0.32	9.71e-07	-1.83	0.50	2.74e-04	-1.18	0.36	1.38e-03
Linear slope	cg10864318	KPNA5	6	117002220	0.37	0.08	5.79e-06	0.61	0.14	1.18e-05	0.08	0.11	4.51e-01
Linear slope	cg16196384	PMPCB	7	102937993	0.44	0.09	3.14e-06	0.46	0.13	5.73e-04	0.38	0.12	1.33e-03
Linear slope	cg24403578	CCDC15	11	124823829	0.41	0.09	4.46e-06	0.43	0.13	8.20e-04	0.35	0.12	3.52e-03
Linear slope	cg08068101	SNX6	14	35099282	0.43	0.08	2.60e-07	0.44	0.14	2.18e-03	0.41	0.10	7.94e-05
Linear slope	cg05404912	CLIP3	19	36506269	-0.41	0.09	8.09e-06	-0.48	0.14	5.68e-04	-0.32	0.11	2.98e-03
Linear slope	cg18064256	PPP1R13L	19	45905621	-0.39	0.09	7.32e-06	-0.47	0.13	4.05e-04	-0.29	0.12	1.32e-02	Processing speed (intercept)b, spatial ability (intercept)b, general cognition (intercept)
Quadratic slope	cg13138155	GFI1	1	92950575	0.12	0.03	7.20e-06	0.16	0.04	1.79e-04	0.05	0.03	1.29e-01
Quadratic slope	cg07052737		2	26224428	-0.12	0.03	9.65e-06	-0.15	0.04	4.14e-04	-0.07	0.03	3.38e-02	Processing speed (intercept)
Quadratic slope	cg13717817	IL17RD	3	57177391	0.14	0.03	3.99e-06	0.15	0.04	5.65e-04	0.13	0.03	1.60e-04
Quadratic slope	cg02449764	ANKH	5	14848690	-0.12	0.03	3.44e-06	-0.17	0.04	1.45e-04	-0.05	0.03	1.27e-01
Quadratic slope	cg10864318	KPNA5	6	117002220	-0.11	0.02	8.21e-06	-0.17	0.04	2.26e-04	-0.05	0.03	1.41e-01
Quadratic slope	cg16384552	SPDYE8P	7	74938386	-0.13	0.03	6.46e-06	-0.16	0.04	6.09e-05	-0.05	0.04	2.20e-01
Quadratic slope	cg24875250		10	134735402	-0.13	0.03	9.65e-06	-0.20	0.04	2.72e-06	-0.04	0.03	2.76e-01
Quadratic slope	cg04767932	RPS13	11	17099299	-0.14	0.03	2.01e-06	-0.19	0.04	8.01e-06	-0.04	0.03	1.98e-01	Processing speed (intercept), general cognition (intercept)
Quadratic slope	cg21265568	SPRYD3	12	53473407	-0.12	0.03	3.09e-06	-0.16	0.04	2.87e-04	-0.06	0.03	7.89e-02
Quadratic slope	cg13411506	MCF2L	13	113649513	-0.14	0.03	5.67e-07	-0.13	0.04	2.79e-03	-0.13	0.03	5.75e-05	Processing speed (intercept)
Quadratic slope	cg08486065		19	3464875	-0.13	0.03	3.49e-06	-0.17	0.04	2.90e-05	-0.03	0.04	4.49e-01	Spatial ability (intercept)
Suggestive associations from epigenome-wide analyses of DNA methylation and level and change in processing speed in the total sample, followed by results between- and within twin pairs. Empirical Bayes estimates for level of cognitive ability at the intercept age (age 65) as well as linear and quadratic change were modelled as separate outcomes. Linear regression was applied to the total sample, …
a Genome Reference Consortium Human Build 37 (GRCh37)
b Significant association, reported in main table

## Sheet: b) Verbal ability
Additional file 2: Suggestive associations from epigenome-wide association analyses of DNA methylation and level and change in cognitive abilities in the total sample, followed by associations between and within twin pairs
b) Verbal ability
					Main EWAS analysis			Between-pair effect			Within-pair effect			Additional association
Trajectory feature	CpG	Gene	Chromosome	Position	Beta	SE	P-value	Beta	SE	P-value	Beta	SE	P-value
Intercept	cg18240463	PRDM16	1	3164415	-1.80	0.37	1.74e-06	-2.31	0.53	1.68e-05	-1.08	0.37	4.45e-03	-
Intercept	cg17662953	KIAA0146	8	48173280	1.59	0.33	1.60e-06	2.36	0.55	2.79e-05	0.59	0.36	1.05e-01	-
Intercept	cg00189366		10	43846705	-1.47	0.32	6.63e-06	-1.49	0.52	4.74e-03	-0.92	0.40	2.18e-02	-
Intercept	cg09647147	OGDHL	10	50970575	-1.57	0.34	6.40e-06	-1.76	0.58	2.62e-03	-0.96	0.34	5.81e-03	-
Linear slope	cg13494827	COL15A1	9	101809008	-0.17	0.04	3.88e-06	-0.24	0.05	2.75e-06	-0.06	0.05	2.75e-01	-
Quadratic slope	cg18116902		1	84326666	0.09	0.02	6.84e-06	0.10	0.03	1.24e-04	0.08	0.03	1.93e-03	-
Quadratic slope	cg05049576		6	7913872	-0.09	0.02	7.83e-06	-0.12	0.03	1.12e-05	-0.04	0.03	1.32e-01	-
Quadratic slope	cg11828983		14	104734272	-0.09	0.02	3.38e-07	-0.10	0.02	4.48e-05	-0.07	0.03	2.56e-02	-
Suggestive associations from epigenome-wide analyses of DNA methylation and level and change in verbal ability in the total sample, followed by results between- and within twin pairs. Empirical Bayes estimates for level of cognitive ability at the intercept age (age 70) as well as linear and quadratic change were modelled as separate outcomes. Linear regression was applied to the total sample, an…
a Genome Reference Consortium Human Build 37 (GRCh37)

## Sheet: c) Spatial ability
Additional file 2: Suggestive associations from epigenome-wide association analyses of DNA methylation and level and change in cognitive abilities in the total sample, followed by associations between and within twin pairs
c) Spatial ability
					Main EWAS analysis			Between-pair effect			Within-pair effect			Additional association
Trajectory feature	CpG	Gene	Chromosome	Position	Beta	SE	P-value	Beta	SE	P-value	Beta	SE	P-value
Intercept	cg13484946	KIAA1841	2	61293354	1.58	0.35	6.16e-06	2.00	0.59	7.74e-04	0.72	0.37	5.21e-02
Intercept	cg06491573	KLF15	3	126062601	-1.76	0.38	3.89e-06	-2.36	0.54	1.80e-05	-0.49	0.38	2.04e-01
Intercept	cg04157983	SC4MOL	4	166248713	1.65	0.37	7.42e-06	2.17	0.59	2.60e-04	0.78	0.38	4.04e-02
Intercept	cg06893112	C7orf27	7	2594836	-1.75	0.38	4.52e-06	-1.90	0.55	6.79e-04	-1.05	0.39	8.45e-03	Episodic memory (intercept)
Intercept	cg18359782	CUX1	7	101838829	1.56	0.34	4.56e-06	1.95	0.60	1.19e-03	0.77	0.36	3.64e-02
Intercept	cg20521389	GFRA2	8	21645509	-1.92	0.40	1.74e-06	-2.39	0.55	2.26e-05	-0.94	0.38	1.25e-02	Spatial ability (quadratic slope)
Intercept	cg08486065		19	3464875	1.59	0.34	2.67e-06	2.16	0.53	7.44e-05	0.51	0.43	2.41e-01	Processing speed (quadratic slope)
Linear slope	cg08972756	VAX2	2	71133854	-0.25	0.05	6.92e-06	-0.18	0.08	2.52e-02	-0.34	0.09	2.90e-04
Linear slope	cg18833907	ZDHHC11	5	824834	0.30	0.07	6.90e-06	0.35	0.08	7.83e-06	0.19	0.10	4.74e-02	General cognition (linear slope)
Linear slope	cg09605693	TSNARE1	8	143463488	0.25	0.05	7.43e-07	0.26	0.08	1.04e-03	0.23	0.09	1.23e-02
Linear slope	cg26582733		17	47547707	-0.27	0.06	8.36e-06	-0.24	0.08	4.13e-03	-0.32	0.09	3.53e-04
Quadratic slope	cg20521389	GFRA2	8	21645509	0.12	0.03	2.59e-06	0.15	0.04	2.72e-05	0.08	0.03	9.12e-03	Spatial ability (intercept)
Quadratic slope	cg06367788		11	44335843	0.11	0.02	9.31e-06	0.13	0.04	2.76e-04	0.06	0.03	3.10e-02
Quadratic slope	cg13993802	CUL5	11	107880029	-0.10	0.02	5.08e-06	-0.09	0.04	1.43e-02	-0.09	0.03	6.05e-04
Quadratic slope	cg05589246	HOXC12	12	54348719	-0.11	0.02	6.33e-06	-0.08	0.04	2.50e-02	-0.12	0.03	1.62e-05
Quadratic slope	cg08878263	SLC9A5	16	67294899	0.11	0.02	3.53e-06	0.11	0.04	2.14e-03	0.09	0.03	1.05e-03
Quadratic slope	cg18098089	RPH3AL	17	146487	-0.11	0.02	2.07e-06	-0.14	0.04	1.65e-04	-0.07	0.03	7.96e-03
Suggestive associations from epigenome-wide analyses of DNA methylation and level and change in spatial ability in the total sample, followed by results between- and within twin pairs. Empirical Bayes estimates for level of cognitive ability at the intercept age (age 65) as well as linear and quadratic change were modelled as separate outcomes. Linear regression was applied to the total sample, a…
a Genome Reference Consortium Human Build 37 (GRCh37)

## Sheet: d) Episodic memory
Additional file 2: Suggestive associations from epigenome-wide association analyses of DNA methylation and level and change in cognitive abilities in the total sample, followed by associations between and within twin pairs
d) Episodic memory
					Main EWAS analysis			Between-pair effect			Within-pair effect			Additional association
Trajectory feature	CpG	Gene	Chromosome	Position	Beta	SE	P-value	Beta	SE	P-value	Beta	SE	P-value
Intercept	cg12946880	MAGI1	3	66023876	-2.45	0.53	5.48e-06	-3.04	0.73	4.43e-05	-1.25	0.60	3.76e-02
Intercept	cg06893112	C7orf27	7	2594836	-2.20	0.49	8.58e-06	-2.10	0.75	5.36e-03	-1.72	0.59	3.82e-03	Spatial ability (intercept)
Intercept	cg25337150	HPS6	10	103825210	2.16	0.46	4.05e-06	2.48	0.77	1.41e-03	1.90	0.55	5.92e-04
Intercept	cg08266839	DEAF1	11	691488	2.17	0.46	3.04e-06	2.49	0.76	1.24e-03	1.85	0.57	1.21e-03
Intercept	cg14794428	ASCL1	12	103351436	2.25	0.50	6.84e-06	2.69	0.77	6.11e-04	1.33	0.57	1.98e-02
Intercept	cg15612845	SLC46A1	17	26732984	2.09	0.47	9.89e-06	2.45	0.79	2.18e-03	1.41	0.54	8.85e-03
Intercept	cg15756507	PITPNC1	17	65471461	-2.29	0.45	5.07e-07	-3.11	0.73	2.63e-05	-1.10	0.58	5.78e-02
Intercept	cg02664993	CTSA	20	44519396	2.21	0.44	7.14e-07	2.62	0.78	9.52e-04	1.26	0.54	2.12e-02
Quadratic slope	cg04566694	H6PD	1	9312021	-0.26	0.06	5.51e-06	-0.28	0.07	1.71e-04	-0.20	0.08	8.73e-03
Quadratic slope	cg02204845	MRAP2	6	84742695	0.24	0.05	6.06e-06	0.25	0.07	5.71e-04	0.20	0.08	9.11e-03
Quadratic slope	cg23116910		10	134833825	-0.25	0.06	7.61e-06	-0.29	0.07	4.47e-05	-0.17	0.08	2.74e-02
Quadratic slope	cg11418537		12	34547337	-0.26	0.06	4.98e-06	-0.23	0.07	1.74e-03	-0.29	0.08	1.79e-04
Quadratic slope	cg14911242	MTA1	14	105892412	-0.22	0.05	6.31e-06	-0.25	0.07	9.11e-04	-0.16	0.07	2.86e-02
Quadratic slope	cg22684041	SCAMP4	19	1904554	0.24	0.05	7.02e-06	0.26	0.07	5.31e-04	0.20	0.08	8.12e-03
Quadratic slope	cg26581886	psiTPTE22	22	17090862	-0.24	0.05	5.83e-06	-0.28	0.07	1.51e-04	-0.18	0.08	1.81e-02
Suggestive associations from epigenome-wide analyses of DNA methylation and level and change in episodic memory in the total sample, followed by results between- and within twin pairs. Empirical Bayes estimates for level of cognitive ability at the intercept age (age 65) as well as linear and quadratic change were modelled as separate outcomes. Linear regression was applied to the total sample, a…
a Genome Reference Consortium Human Build 37 (GRCh37)

## Sheet: e) Working memory
Additional file 2: Suggestive associations from epigenome-wide association analyses of DNA methylation and level and change in cognitive abilities in the total sample, followed by associations between and within twin pairs
e) Working memory
					Main EWAS analysis			Between-pair effect			Within-pair effect			Additional association(s)
Trajectory feature	CpG	Gene	Chromosome	Position	Beta	SE	P-value	Beta	SE	P-value	Beta	SE	P-value
Intercept	cg05155472	KIF14	1	200589582	-1.88	0.41	5.64e-06	-2.38	0.60	1.04e-04	-0.79	0.50	1.14e-01	-
Intercept	cg05270381	TMEM183A	1	202976926	-1.89	0.41	4.79e-06	-2.15	0.62	6.42e-04	-1.09	0.46	1.90e-02	-
Intercept	cg22785852	LOC148696	1	207992469	1.86	0.40	3.35e-06	2.37	0.63	2.32e-04	1.02	0.45	2.52e-02	-
Intercept	cg25781926	MAPRE3	2	27239543	1.85	0.38	1.22e-06	2.67	0.63	2.88e-05	0.58	0.46	2.09e-01	-
Intercept	cg16605590	MKI67IP	2	122494233	1.96	0.42	3.87e-06	2.41	0.65	2.78e-04	1.11	0.45	1.55e-02	-
Intercept	cg05269632	MIR135A1	3	52329338	1.63	0.36	8.15e-06	1.88	0.61	2.45e-03	0.89	0.49	6.79e-02	-
Intercept	cg07542078		4	190940723	-1.91	0.41	3.33e-06	-1.96	0.61	1.57e-03	-1.22	0.48	1.11e-02	-
Intercept	cg25641025	TERT	5	1283106	1.76	0.39	5.80e-06	2.44	0.63	1.53e-04	0.80	0.46	8.17e-02	-
Intercept	cg26221568		5	50259444	-1.88	0.39	1.65e-06	-2.45	0.60	6.10e-05	-0.31	0.50	5.37e-01	-
Intercept	cg00850073		5	139016870	-1.81	0.40	7.34e-06	-1.99	0.61	1.30e-03	-0.92	0.50	6.82e-02	-
Intercept	cg01003666		7	139929429	-1.77	0.39	8.61e-06	-2.37	0.61	1.19e-04	-0.76	0.48	1.14e-01	-
Intercept	cg24616589	NUB1	7	151038719	-1.88	0.41	6.14e-06	-2.43	0.62	1.12e-04	-0.82	0.48	8.47e-02	-
Intercept	cg19677927	ZDHHC2	8	17018331	1.86	0.42	9.40e-06	2.68	0.59	8.31e-06	-0.02	0.53	9.64e-01	-
Intercept	cg04467958	PCM1	8	17780063	-1.74	0.39	8.22e-06	-2.30	0.63	3.05e-04	-0.79	0.46	8.93e-02	-
Intercept	cg14322403	PLAG1	8	57123418	-1.95	0.39	1.00e-06	-2.37	0.61	1.34e-04	-1.07	0.47	2.45e-02	-
Intercept	cg03579474	RHPN1	8	144463816	-1.93	0.41	2.59e-06	-2.22	0.65	7.47e-04	-1.06	0.52	4.33e-02	-
Intercept	cg25256493	KIAA1274	10	72297852	1.86	0.37	5.58e-07	2.45	0.64	1.64e-04	1.03	0.45	2.35e-02	-
Intercept	cg11042214		10	102906231	-1.69	0.36	4.60e-06	-1.77	0.61	3.95e-03	-1.51	0.48	1.85e-03	-
Intercept	cg03662172		11	1242756	1.55	0.34	6.49e-06	2.05	0.64	1.46e-03	0.72	0.46	1.17e-01	-
Intercept	cg14817758	QSER1	11	32914605	-1.92	0.38	4.62e-07	-2.14	0.61	5.22e-04	-1.26	0.48	8.67e-03	-
Intercept	cg11500390	MEN1	11	64572185	1.97	0.44	8.78e-06	2.63	0.62	3.00e-05	0.85	0.47	7.13e-02	-
Intercept	cg01493517	IFFO1	12	6665447	-1.85	0.40	3.88e-06	-2.00	0.61	1.30e-03	-1.20	0.49	1.42e-02	-
Intercept	cg13212803	WNT10B	12	49364151	-1.75	0.39	9.03e-06	-2.57	0.62	4.17e-05	-0.50	0.47	2.94e-01	-
Intercept	cg05285677		13	113105897	1.89	0.41	5.22e-06	2.22	0.60	2.68e-04	0.99	0.49	4.57e-02	-
Intercept	cg22921229	MCF2L	13	113636229	2.01	0.44	5.44e-06	2.52	0.61	4.51e-05	0.99	0.49	4.49e-02	-
Intercept	cg21664781	HISPPD2A	15	43883474	1.92	0.43	8.49e-06	2.30	0.56	5.10e-05	0.78	0.57	1.69e-01	-
Intercept	cg20072245	IDH2	15	90645551	1.95	0.41	2.59e-06	2.33	0.64	3.16e-04	1.34	0.45	3.36e-03	-
Intercept	cg03974347	CRYM	16	21289922	-1.77	0.39	6.71e-06	-2.18	0.60	3.50e-04	-0.77	0.50	1.22e-01	Processing speed (intercept), general cognition (intercept)
Intercept	cg08443019	OVCA2	17	1946299	1.91	0.40	2.38e-06	2.62	0.59	1.38e-05	0.41	0.51	4.22e-01	-
Intercept	cg07292445	NEK8	17	27055725	1.82	0.40	6.20e-06	2.17	0.63	7.44e-04	1.17	0.46	1.17e-02	-
Intercept	cg05720491		17	41016839	1.75	0.37	3.13e-06	2.08	0.62	9.51e-04	1.05	0.46	2.37e-02	-
Intercept	cg26146048	STRADA	17	61782133	1.92	0.41	3.76e-06	2.75	0.61	1.15e-05	0.45	0.47	3.35e-01	-
Intercept	cg01951603	GPS1	17	80012549	1.77	0.38	4.21e-06	2.31	0.60	1.47e-04	0.41	0.50	4.12e-01	-
Intercept	cg15711404	TBCD	17	80803949	2.05	0.40	3.70e-07	2.45	0.61	8.47e-05	1.14	0.47	1.62e-02	-
Intercept	cg19780712	SBNO2	19	1116066	1.87	0.38	1.32e-06	2.26	0.60	1.93e-04	1.12	0.48	2.01e-02	-
Intercept	cg09997271	PDE4A	19	10542200	-1.90	0.42	6.03e-06	-1.63	0.58	5.34e-03	-1.84	0.51	3.88e-04	-
Intercept	cg10260115		19	38284142	1.87	0.40	3.57e-06	1.86	0.61	2.76e-03	1.25	0.47	8.65e-03	-
Intercept	cg20241801	FAM83D	20	37555079	2.12	0.47	7.96e-06	2.53	0.64	1.10e-04	1.29	0.44	4.05e-03	-
Intercept	cg00947744	NCAPH2	22	50945565	1.80	0.39	4.08e-06	1.96	0.63	2.04e-03	1.64	0.47	5.37e-04	-
Linear slope	cg09105687	MMEL1	1	2536647	-0.23	0.05	2.80e-06	-0.22	0.07	1.11e-03	-0.23	0.07	1.94e-03	-
Linear slope	cg00346376	SLC12A7	5	1110089	-0.22	0.05	6.20e-06	-0.18	0.06	5.54e-03	-0.27	0.08	6.57e-04	-
Suggestive associations from epigenome-wide analyses of DNA methylation and level and change in working memory in the total sample, followed by results between- and within twin pairs. Empirical Bayes estimates for level of cognitive ability at the intercept age (age 65) and linear change were modelled as separate outcomes. Linear regression was applied to the total sample, and between-within mode…
a Genome Reference Consortium Human Build 37 (GRCh37)

## Sheet: f) General cognition
Additional file 2: Suggestive associations from epigenome-wide association analyses of DNA methylation and level and change in cognitive abilities in the total sample, followed by associations between and within twin pairs
f) General cognition
					Main EWAS analysis			Between-pair effect			Within-pair effect			Additional association
Trajectory feature	CpG	Gene	Chromosome	Position	Beta	SE	P-value	Beta	SE	P-value	Beta	SE	P-value
Intercept	cg00978910	C1orf9	1	172502140	1.69	0.38	8.81e-06	2.29	0.61	2.03e-04	0.46	0.37	2.25e-01	Processing speed (intercept)
Intercept	cg15696821	NCRNA00164	2	133013489	1.65	0.33	1.11e-06	2.34	0.59	1.08e-04	0.58	0.35	1.03e-01	Processing speed (intercept)
Intercept	cg01056889	NEK10	3	27411030	1.61	0.36	9.03e-06	1.71	0.62	6.50e-03	1.11	0.34	1.07e-03
Intercept	cg00307066		4	41880465	-1.85	0.40	5.75e-06	-2.18	0.58	1.99e-04	-0.82	0.40	4.43e-02
Intercept	cg16163535	SLC12A7	5	1107098	1.85	0.41	9.85e-06	2.18	0.51	2.71e-05	0.61	0.49	2.18e-01
Intercept	cg13632070	SERINC5	5	79552065	1.43	0.32	8.38e-06	2.01	0.60	9.42e-04	0.41	0.36	2.54e-01
Intercept	cg10114372	VARS	6	31763312	-1.44	0.32	8.64e-06	-1.77	0.64	5.90e-03	-0.75	0.32	1.98e-02
Intercept	cg21452471	TTYH3	7	2701636	1.69	0.37	8.37e-06	1.91	0.59	1.40e-03	0.99	0.36	6.23e-03
Intercept	cg14265650	ZNF706	8	102217569	1.63	0.35	3.46e-06	2.11	0.63	8.78e-04	0.92	0.36	9.99e-03
Intercept	cg17881958	ERCC6	10	50747314	1.75	0.38	6.39e-06	2.08	0.62	9.56e-04	1.14	0.36	1.86e-03
Intercept	cg04767932	RPS13	11	17099299	1.91	0.40	2.07e-06	2.52	0.58	2.09e-05	0.90	0.37	1.42e-02	Processing speed (intercept and quadratic slope)
Intercept	cg12869958	KDM2A	11	67017687	1.74	0.37	2.87e-06	2.21	0.61	3.50e-04	0.76	0.34	2.56e-02
Intercept	cg04549090	NRXN3	14	79033036	1.69	0.37	5.57e-06	2.06	0.58	4.86e-04	0.81	0.36	2.65e-02	Spatial ability (intercept)b
Intercept	cg19687230	GRAMD2	15	72490380	-1.62	0.36	7.49e-06	-2.49	0.59	3.16e-05	-0.89	0.37	1.63e-02	Processing speed (intercept)
Intercept	cg03974347	CRYM	16	21289922	-1.72	0.38	6.87e-06	-2.50	0.57	1.78e-05	-0.24	0.38	5.31e-01	Processing speed (intercept), working memory (intercept)
Intercept	cg18064256	PPP1R13L	19	45905621	-1.73	0.36	2.09e-06	-2.31	0.58	1.02e-04	-1.05	0.37	4.79e-03	Processing speed (interceptb, and linear slope) spatial ability (intercept)b
Intercept	cg03304299	IL17RA	22	17565742	-1.52	0.33	5.88e-06	-1.70	0.61	6.23e-03	-1.05	0.35	3.05e-03
Linear slope	cg18833907	ZDHHC11	5	824834	0.29	0.06	4.06e-06	0.29	0.08	5.14e-04	0.27	0.09	4.69e-03	Spatial ability (linear slope)
Linear slope	cg24397884	WDR60	7	158709396	0.31	0.07	4.62e-06	0.26	0.08	6.04e-04	0.40	0.12	1.01e-03
Linear slope	cg16295162	PARD6G	18	78005487	-0.32	0.06	4.03e-07	-0.39	0.09	2.13e-05	-0.23	0.08	5.18e-03
Quadratic slope	cg07220152		6	30737270	0.10	0.02	5.68e-06	0.10	0.03	2.47e-03	0.10	0.03	4.64e-03
Quadratic slope	cg13805262	ADAM6	14	106436701	-0.12	0.02	9.19e-07	-0.15	0.03	2.25e-05	-0.09	0.03	8.14e-03
Quadratic slope	cg03099728	ZNF274	19	58716135	0.12	0.03	4.91e-06	0.14	0.03	5.62e-05	0.09	0.03	1.05e-02
Suggestive associations from epigenome-wide analyses of DNA methylation and level and change in general cognitive ability in the total sample, followed by results between- and within twin pairs. Empirical Bayes estimates for level of cognitive ability at the intercept age (age 65) as well as linear and quadratic change were modelled as separate outcomes. Linear regression was applied to the total…
a Genome Reference Consortium Human Build 37 (GRCh37)
b Significant association, reported in main table
