# Supplementary material for: Epigenome-wide association study of level and change in cognitive abilities from midlife through late life
Source: Clin Epigenetics. 2021 Apr 21;13:85. doi: 10.1186/s13148-021-01075-9 (PMC8061224; doi:10.1186/s13148-021-01075-9)
Supplement: Supplementary file 3 — Additional file 3. Associations between DNA methylation at suggestive sites and longitudinal trajectories of cognitive abilities. Cognitive level, linear change, and quadratic change in cognitive abilities in relation to DNA methylation at suggestive sites from EWAS. [file 13148_2021_1075_MOESM3_ESM.xlsx]

## Sheet: a) Processing speed
Additional file 3: Associations between DNA methylation at suggestive sites and longitudinal trajectories of cognitive abilities
a) Processing speed
	Intercept			Linear change			Quadratic change			LRT	Cohen's d equivalent
CpG	Beta	SE	P-value	Beta	SE	P-value	Beta	SE	P-value	P-value	Intercept	Change 65-75
cg00978910	0.8195	0.3267	0.0123	0.08236	0.2521	0.744	-0.06803	0.1508	0.652	0.0914	0.08195	0.001433
cg07052737	1.3065	0.3012	1.55e-05	0.6331	0.2554	0.0133	-0.4556	0.1435	0.00153	2.25e-05	0.13065	0.01775
cg17972094	1.1726	0.3186	0.000242	0.7135	0.2601	0.00616	-0.2096	0.1583	0.186	3.4e-05	0.11726	0.05039
cg15696821	0.9986	0.3166	0.00164	0.3076	0.2533	0.225	-0.1735	0.1561	0.267	0.00976	0.09986	0.01341
cg21159778	-1.1946	0.3214	0.00021	-0.8032	0.2511	0.00141	0.2503	0.1467	0.0881	1.1e-05	0.11946	0.05529
cg04767932	1.1082	0.3238	0.000639	0.3047	0.2664	0.253	-0.0306	0.1569	0.845	0.000953	0.11082	0.02741
cg13411506	1.4861	0.3091	1.69e-06	0.4487	0.2626	0.0877	-0.4398	0.1557	0.00479	1.23e-05	0.14861	0.00089
cg19687230	-0.8878	0.3271	0.00672	-0.4088	0.2655	0.124	-0.01156	0.1561	0.941	0.000695	0.08878	0.042036
cg03974347	-1.0577	0.3263	0.00122	-0.1194	0.2527	0.637	0.238	0.1373	0.0833	0.0114	0.10577	0.01186
cg25293806	-1.3726	0.3288	3.17e-05	-0.4037	0.2581	0.118	0.1171	0.1511	0.439	5.2e-05	0.13726	0.02866
cg10864318	0.6914	0.3109	0.0263	0.5606	0.2423	0.0208	-0.1517	0.152	0.319	0.00879	0.06914	0.04089
cg16196384	0.8852	0.3231	0.00623	0.7179	0.2575	0.00538	-0.1687	0.1596	0.291	0.000476	0.08852	0.05492
cg24403578	0.3152	0.3293	0.339	0.7368	0.2613	0.00488	0.09091	0.1496	0.544	1.6e-05	0.03152	0.082771
cg08068101	0.6116	0.3041	0.0445	1.0968	0.2369	4.01e-06	-0.4171	0.1485	0.00504	2.13e-05	0.06116	0.06797
cg05404912	0.06883	0.31	0.824	-0.9149	0.2586	0.000418	0.1523	0.151	0.313	0.00101	0.006883	0.07626
cg13138155	-0.9835	0.3137	0.00176	-0.165	0.2602	0.526	0.2995	0.1498	0.0458	0.011	0.09835	0.01345
cg13717817	-1.5397	0.3223	1.97e-06	-0.2297	0.2705	0.396	0.2394	0.153	0.118	3.98e-05	0.15397	0.00097
cg02449764	1.0928	0.3165	0.00057	0.5363	0.2497	0.0319	-0.3574	0.1417	0.0117	0.00122	0.10928	0.01789
cg16384552	0.9409	0.3452	0.0065	0.6017	0.2563	0.019	-0.4027	0.144	0.00524	0.00474	0.09409	0.0199
cg24875250	0.7792	0.3155	0.0136	0.6033	0.263	0.022	-0.6086	0.1462	3.34e-05	0.000229	0.07792	0.00053
cg21265568	0.7024	0.3225	0.0296	0.3155	0.2628	0.23	-0.2515	0.1534	0.101	0.107	0.07024	0.0064
cg08486065	0.7157	0.344	0.0377	0.9768	0.2593	0.000172	-0.4687	0.1512	0.00197	0.000406	0.07157	0.05081
Cognitive level, linear change, and quadratic change in processing speed in relation to DNA methylation at suggestive sites from EWAS. Beta values, standard errors, and p-values were obtained from latent growth-curve models, with age (in decades) as the underlying time scale, centered at 65. The models were further adjusted for sex, smoking, and methylation chip. The model fit was compared to a n…

## Sheet: b) Verbal ability
Additional file 3: Associations between DNA methylation at suggestive sites and longitudinal trajectories of cognitive abilities
b) Verbal ability
	Intercept			Linear change			Quadratic change			LRT	Cohen's d equivalent
CpG	Beta	SE	P-value	Beta	SE	P-value	Beta	SE	P-value	P-value	Intercept	Change 70-80
cg18240463	-1.4732	0.3265	6.94e-06	0.02128	0.1231	0.863	0.005385	0.09722	0.956	0.000122	0.14732	0.0026665
cg17662953	1.1615	0.3239	0.000348	-0.02572	0.1248	0.837	-0.07799	0.1056	0.46	0.00566	0.11615	0.010371
cg00189366	-1.2385	0.3341	0.000218	0.1615	0.1277	0.206	0.1059	0.1058	0.317	0.00169	0.12385	0.02674
cg09647147	-1.2344	0.3113	7.69e-05	-0.1493	0.1229	0.225	0.08003	0.1021	0.433	0.000807	0.12344	0.006927
cg13494827	0.2607	0.3361	0.438	-0.3631	0.1323	0.00612	-0.3288	0.1047	0.00173	0.000697	0.02607	0.06919
cg18116902	0.1181	0.3316	0.722	0.06199	0.122	0.612	0.3642	0.09627	0.000162	0.00108	0.01181	0.042619
cg05049576	-0.1213	0.3239	0.708	-0.1649	0.1249	0.187	-0.3796	0.102	0.000205	0.000924	0.01213	0.05445
cg11828983	-0.3456	0.3447	0.316	-0.2739	0.1335	0.0403	-0.2424	0.1038	0.0197	0.0118	0.03456	0.05163
Cognitive level, linear change, and quadratic change in verbal ability in relation to DNA methylation at suggestive sites from EWAS. Beta values, standard errors, and p-values were obtained from latent growth-curve models, with age (in decades) as the underlying time scale, centered at 70. The models were further adjusted for sex, smoking, and methylation chip. The model fit was compared to a nul…

## Sheet: c) Spatial ability
Additional file 3: Associations between DNA methylation at suggestive sites and longitudinal trajectories of cognitive abilities
c) Spatial ability
	Intercept			Linear change			Quadratic change			LRT	Cohen's d equivalent
CpG	Beta	SE	P-value	Beta	SE	P-value	Beta	SE	P-value	P-value	Intercept	Change 65-75
cg13484946	1.0757	0.3566	0.00261	0.3542	0.2299	0.124	-0.1499	0.1591	0.346	0.00395	0.10757	0.02043
cg06491573	-1.1175	0.3606	0.00199	-0.1276	0.218	0.558	-0.00111	0.1714	0.995	0.00534	0.11175	0.012871
cg04157983	1.2159	0.3646	0.00088	0.1178	0.2165	0.586	-0.06424	0.1672	0.701	0.00617	0.12159	0.005356
cg06893112	-1.1481	0.3642	0.00166	-0.06346	0.2421	0.793	-0.01944	0.1645	0.906	0.00442	0.11481	0.00829
cg18359782	0.8721	0.3514	0.0132	0.4229	0.2196	0.0544	-0.1102	0.1627	0.498	0.00692	0.08721	0.03127
cg20521389	-1.4991	0.3579	3.01e-05	0.1937	0.2377	0.415	0.06034	0.1776	0.734	0.000287	0.14991	0.025404
cg08486065	1.1169	0.3811	0.00345	0.6638	0.224	0.00311	-0.2229	0.1683	0.186	0.000244	0.11169	0.04409
cg08972756	-0.2048	0.3696	0.58	-0.3573	0.2738	0.192	-0.2507	0.1655	0.13	0.00159	0.02048	0.0608
cg18833907	0.1592	0.3539	0.653	0.6797	0.1971	0.000579				0.00131	0.01592	0.06797
cg26582733	-0.07532	0.3613	0.835	-0.3871	0.2173	0.075	-0.268	0.1551	0.0842	0.00172	0.007532	0.06551
cg09605693	0.2178	0.3342	0.515	0.5876	0.1843	0.00146				0.00349	0.02178	0.05876
cg06367788	-1.4676	0.3631	5.63e-05	0.09808	0.2521	0.697	0.09425	0.1664	0.571	0.000809	0.14676	0.019233
cg13993802	0.8816	0.3522	0.0124	0.2813	0.2364	0.234	-0.09633	0.1725	0.577	0.0269	0.08816	0.018497
cg05589246	1.5445	0.347	9.36e-06	0.157	0.2316	0.498	-0.4236	0.1575	0.00727	9.27e-05	0.15445	0.02666
cg08878263	-1.1628	0.353	0.00102	0.05082	0.2297	0.825	0.3025	0.1575	0.0551	0.00718	0.11628	0.035332
cg18098089	1.1113	0.3471	0.0014	0.4882	0.2184	0.0256	-0.6064	0.153	7.86e-05	0.000279	0.11113	0.01182
Cognitive level, linear change, and quadratic change in spatial ability in relation to DNA methylation at suggestive sites from EWAS. Beta values, standard errors, and p-values were obtained from latent growth-curve models, with age (in decades) as the underlying time scale, centered at 65. The models were further adjusted for sex, smoking, and methylation chip. The model fit was compared to a nu…

## Sheet: d) Episodic memory
Additional file 3: Associations between DNA methylation at suggestive sites and longitudinal trajectories of cognitive abilities
d) Episodic memory
	Intercept			Linear change			LRT	Cohen's d equivalent
CpG	Beta	SE	P-value	Beta	SE	P-value	P-value	Intercept	10-year change
cg12946880	-1.1341	0.3296	0.000594	-0.2534	0.2182	0.246	0.000242	0.11341	0.02534
cg06893112	-1.3484	0.3358	6.18e-05	0.2771	0.2216	0.211	0.000356	0.13484	0.02771
cg25337150	1.4548	0.3133	3.67e-06	-0.1151	0.2163	0.595	1.88e-05	0.14548	0.01151
cg08266839	1.258	0.3261	0.000119	0.1067	0.2223	0.631	0.000133	0.1258	0.01067
cg14794428	1.3159	0.3259	5.63e-05	-0.1772	0.2194	0.419	0.000305	0.13159	0.01772
cg15612845	0.9505	0.3156	0.00264	0.3604	0.2207	0.103	0.000318	0.09505	0.03604
cg15756507	-1.0619	0.3239	0.00106	-0.1758	0.217	0.418	0.00084	0.10619	0.01758
cg02664993	1.0601	0.3192	0.000913	-0.06443	0.2177	0.767	0.00314	0.10601	0.006443
cg04566694	0.5902	0.3275	0.0717	-0.2857	0.216	0.186	0.148	0.05902	0.02857
cg02204845	-1.0119	0.3292	0.00215	0.5132	0.2235	0.0218	0.00363	0.10119	0.05132
cg23116910	0.6175	0.3271	0.0592	-0.2903	0.2192	0.185	0.125	0.06175	0.02903
cg11418537	0.9757	0.3247	0.0027	-0.4577	0.223	0.0403	0.00595	0.09757	0.04577
cg14911242	0.761	0.3176	0.0167	0.02878	0.2212	0.896	0.0399	0.0761	0.002878
cg22684041	-0.4196	0.3244	0.196	0.4411	0.2196	0.0448	0.102	0.04196	0.04411
cg26581886	0.7519	0.3338	0.0244	-0.342	0.2246	0.128	0.0598	0.07519	0.0342
Cognitive level and linear change in episodic memory in relation to DNA methylation at suggestive sites from EWAS. Beta values, standard errors, and p-values were obtained from latent growth-curve models, with age (in decades) as the underlying time scale, centered at 65. The models were further adjusted for sex, smoking, and methylation chip. The model fit was compared to a null model not includ…

## Sheet: e) Working memory
Additional file 3: Associations between DNA methylation at suggestive sites and longitudinal trajectories of cognitive abilities
e) Working memory
	Intercept			Linear change			LRT	Cohen's d equivalent
CpG	Beta	SE	P-value	Beta	SE	P-value	P-value	Intercept	10-year change
cg05155472	-1.3368	0.3823	0.000483	0.06277	0.2183	0.774	0.00117	0.13368	0.006277
cg05270381	-1.476	0.3636	5.13e-05	0.3216	0.2045	0.116	0.000313	0.1476	0.03216
cg22785852	1.3504	0.3672	0.000243	-0.1027	0.208	0.621	0.000708	0.13504	0.01027
cg25781926	1.3133	0.3656	0.000337	-0.237	0.213	0.266	0.00183	0.13133	0.0237
cg16605590	1.3141	0.3687	0.000374	0.02817	0.218	0.897	0.00048	0.13141	0.002817
cg05269632	1.3376	0.378	0.000413	-0.2666	0.2122	0.209	0.00204	0.13376	0.02666
cg07542078	-1.3523	0.3717	0.000282	0.009239	0.2121	0.965	0.000503	0.13523	0.0009239
cg25641025	1.3269	0.3647	0.000282	-0.2823	0.2144	0.188	0.0015	0.13269	0.02823
cg26221568	-1.0282	0.3814	0.00708	0.03959	0.2207	0.858	0.0179	0.10282	0.003959
cg00850073	-1.1382	0.3751	0.00244	0.01171	0.2103	0.956	0.00539	0.11382	0.001171
cg01003666	-1.3864	0.3773	0.000246	0.3522	0.218	0.106	0.00136	0.13864	0.03522
cg24616589	-1.3099	0.3748	0.000485	0.03583	0.2171	0.869	0.000945	0.13099	0.003583
cg19677927	1.081	0.3862	0.00517	-0.0346	0.2261	0.878	0.0154	0.1081	0.00346
cg04467958	-1.1933	0.3712	0.00133	0.01204	0.2146	0.955	0.00253	0.11933	0.001204
cg14322403	-1.3707	0.3661	0.000186	0.065	0.2119	0.759	0.000539	0.13707	0.0065
cg03579474	-1.3928	0.3986	0.000486	0.08147	0.2126	0.702	0.00138	0.13928	0.008147
cg25256493	1.5823	0.365	1.54e-05	-0.2702	0.2193	0.218	8.71e-05	0.15823	0.02702
cg11042214	-1.663	0.3708	7.73e-06	0.4162	0.2166	0.0548	5.23e-05	0.1663	0.04162
cg03662172	1.1853	0.3714	0.00144	-0.1482	0.2186	0.498	0.00502	0.11853	0.01482
cg14817758	-1.7441	0.3671	2.18e-06	0.5014	0.212	0.0181	1.27e-05	0.17441	0.05014
cg11500390	1.4779	0.3653	5.43e-05	-0.4571	0.2169	0.0352	0.000281	0.14779	0.04571
cg01493517	-1.3576	0.3811	0.000377	0.09445	0.2252	0.675	0.000878	0.13576	0.009445
cg13212803	-1.2751	0.3675	0.000533	0.2964	0.2131	0.164	0.00283	0.12751	0.02964
cg05285677	1.4609	0.3745	9.92e-05	-0.2585	0.2203	0.241	0.000539	0.14609	0.02585
cg22921229	1.5525	0.3762	3.84e-05	-0.2818	0.2224	0.205	0.00023	0.15525	0.02818
cg21664781	1.3074	0.3871	0.000747	0.3369	0.2145	0.116	4.51e-05	0.13074	0.03369
cg20072245	1.6219	0.3621	7.95e-06	-0.3015	0.2178	0.167	5.5e-05	0.16219	0.03015
cg03974347	-1.2314	0.3786	0.00116	0.04873	0.2064	0.813	0.00303	0.12314	0.004873
cg08443019	1.2899	0.3771	0.000639	-0.2051	0.213	0.336	0.00328	0.12899	0.02051
cg07292445	1.3347	0.3715	0.000336	-0.02843	0.2266	0.9	0.000564	0.13347	0.002843
cg05720491	1.2288	0.3623	0.00071	-0.1001	0.2124	0.637	0.00251	0.12288	0.01001
cg26146048	1.2917	0.364	0.000397	-0.3994	0.219	0.0684	0.0019	0.12917	0.03994
cg01951603	1.0054	0.3736	0.00718	-0.03346	0.2164	0.877	0.0205	0.10054	0.003346
cg15711404	1.481	0.3671	5.69e-05	-0.06068	0.2142	0.777	0.000158	0.1481	0.006068
cg19780712	1.6048	0.3665	1.26e-05	-0.3506	0.2125	0.0992	8.2e-05	0.16048	0.03506
cg09997271	-1.558	0.3724	3e-05	0.09351	0.2078	0.653	0.000102	0.1558	0.009351
cg10260115	1.422	0.3646	9.95e-05	-0.183	0.2216	0.409	0.000486	0.1422	0.0183
cg20241801	1.5969	0.3583	8.85e-06	-0.2981	0.2138	0.164	5.78e-05	0.15969	0.02981
cg00947744	1.5722	0.3679	2.03e-05	-0.172	0.218	0.43	8.09e-05	0.15722	0.0172
cg09105687	1.0631	0.3719	0.0043	-0.8495	0.2114	6.12e-05	0.000122	0.10631	0.08495
cg00346376	0.7791	0.3829	0.0421	-0.8795	0.2157	4.75e-05	0.000291	0.07791	0.08795
Cognitive level and linear change in working memory in relation to DNA methylation at suggestive sites from EWAS. Beta values, standard errors, and p-values were obtained from latent growth-curve models, with age (in decades) as the underlying time scale, centered at 65. The models were further adjusted for sex, smoking, and methylation chip. The model fit was compared to a null model not includi…

## Sheet: f) General cognition
Additional file 3: Associations between DNA methylation at suggestive sites and longitudinal trajectories of cognitive abilities
f) General cognition
	Intercept			Linear change			Quadratic change			LRT	Cohen's d equivalent
CpG	Beta	SE	P-value	Beta	SE	P-value	Beta	SE	P-value	P-value	Intercept	Change 65-75
cg00978910	0.8247	0.342	0.0161	0.1492	0.1789	0.404	-0.03009	0.1356	0.824	0.0791	0.08247	0.011911
cg15696821	0.9748	0.3317	0.00337	0.1654	0.1803	0.359	-0.03527	0.1374	0.797	0.0164	0.09748	0.013013
cg01056889	1.3552	0.3176	2.15e-05	-0.01597	0.1907	0.933	-0.09701	0.1384	0.484	0.000484	0.13552	0.011298
cg00307066	-1.137	0.3529	0.00131	-0.5087	0.1839	0.00576	0.09918	0.1387	0.475	0.000182	0.1137	0.040952
cg16163535	1.3777	0.3802	0.000303	0.07025	0.1796	0.696	-0.00612	0.1432	0.966	0.00293	0.13777	0.006413
cg13632070	0.7441	0.3314	0.025	-0.06682	0.1718	0.697	-0.0151	0.1364	0.912	0.143	0.07441	0.008192
cg10114372	-0.6982	0.309	0.0241	0.0661	0.1668	0.692	-0.07854	0.1373	0.567	0.0726	0.06982	0.001244
cg21452471	0.9632	0.3314	0.00372	0.2831	0.1715	0.0991	0.182	0.1427	0.202	0.000196	0.09632	0.04651
cg14265650	1.1091	0.334	0.000927	0.5016	0.1808	0.00563	-0.1966	0.1387	0.157	0.000487	0.11091	0.0305
cg17881958	1.2527	0.3343	0.000188	0.2519	0.1761	0.153	0.2065	0.1386	0.136	8.56e-06	0.12527	0.04584
cg04767932	1.3574	0.3336	5.05e-05	0.183	0.1892	0.334	0.0241	0.1434	0.867	0.000173	0.13574	0.02071
cg12869958	1.1312	0.3195	0.000416	-0.02458	0.182	0.893	0.002616	0.1401	0.985	0.00373	0.11312	0.0021964
cg04549090	0.8791	0.3331	0.00843	0.2155	0.1759	0.221	0.05448	0.1341	0.685	0.00743	0.08791	0.026998
cg19687230	-1.3875	0.3394	4.65e-05	-0.1913	0.1911	0.317	0.02144	0.1447	0.882	0.000155	0.13875	0.016986
cg03974347	-0.947	0.343	0.00585	-0.2009	0.1806	0.266	0.07323	0.1315	0.578	0.0299	0.0947	0.012767
cg18064256	-1.2472	0.3369	0.000224	-0.2135	0.1849	0.248	-0.1128	0.1363	0.408	6.54e-05	0.12472	0.03263
cg03304299	-0.8106	0.3323	0.0149	-0.05548	0.1786	0.756	-0.3122	0.1376	0.0234	0.000284	0.08106	0.036768
cg18833907	0.3744	0.3504	0.286	0.4587	0.1948	0.0187	0.0273	0.1361	0.841	0.0146	0.03744	0.0486
cg24397884	1.1887	0.3862	0.00213	0.5582	0.1821	0.00223	-0.04605	0.1394	0.741	0.000156	0.11887	0.051215
cg16295162	-0.6331	0.3305	0.0557	-0.4273	0.177	0.016	-0.3689	0.1315	0.00513	5.9e-08	0.06331	0.07962
cg07220152	-0.5087	0.3338	0.128	0.1298	0.1814	0.475	0.09287	0.1269	0.464	0.314	0.05087	0.022267
cg13805262	0.9677	0.322	0.00271	0.09653	0.1955	0.622	-0.4592	0.1324	0.000546	0.000473	0.09677	0.036267
cg03099728	-0.6731	0.3312	0.0424	-0.07779	0.1865	0.677	0.4872	0.1295	0.000178	0.000459	0.06731	0.040941
Cognitive level, linear change, and quadratic change in general cognitive ability in relation to DNA methylation at suggestive sites from EWAS. Beta values, standard errors, and p-values were obtained from latent growth-curve models, with age (in decades) as the underlying time scale, centered at 65. The models were further adjusted for sex, smoking, and methylation chip. The model fit was compar…
